# Supplementary material for: Sex-Specific Association of Body Mass Index with Hippocampal Subfield Volume and Cognitive Function in Non-Demented Chinese Older Adults
Source: Brain Sci. 2024 Feb 8;14(2):170. doi: 10.3390/brainsci14020170 (PMC10887390; doi:10.3390/brainsci14020170)
Supplement: Supplementary file 1 [file brainsci-14-00170-s001.zip]

Archive with 1 entries (1 files):
- brainsci-2830087-supplementary.pdf
